# Supplementary material for: Sclerotinia sclerotiorum growth and aggressiveness are regulated by a mycoviral REP protein
Source: PLoS Pathog. 2025 Dec 26;21(12):e1013813. doi: 10.1371/journal.ppat.1013813 (PMC12774355; doi:10.1371/journal.ppat.1013813)
Supplement: S1 Table — (XLSX) [file ppat.1013813.s006.xlsx]

## Sheet: Sheet1
days post-fungal infection (dpi)	EV		CP		REP
	Healthy	Dead	Healthy	Dead	Healthy	Dead
0	11	0	11	0	11	0
1	11	0	11	0	11	0
2	11	0	11	0	11	0
3	11	0	11	0	11	0
4	10	1	11	0	11	0
5	9	2	10	1	11	1
6	8	3	9	2	10	1
7	6	5	7	4	10	1
8	6	5	7	4	10	1
