# Supplementary material for: Sclerotinia sclerotiorum growth and aggressiveness are regulated by a mycoviral REP protein
Source: PLoS Pathog. 2025 Dec 26;21(12):e1013813. doi: 10.1371/journal.ppat.1013813 (PMC12774355; doi:10.1371/journal.ppat.1013813)
Supplement: S2 Table — (XLSX) [file ppat.1013813.s007.xlsx]

## Sheet: Sheet1
Column1	SsHADV-1 REP
Peptide	GKTSWARSLGKHIY
Average Torrent Index (<0.225)	0.212286
Hemolytic Probability	0.17
Cell-penetrating Probability	0.61
Toxic Probability	0.01
Half-life	10.0644
Minimum inhibitory concentration in: (mg/L)
A. baumannii	2.75701
B. subtilis	3.18264
C. albicans	3.26395
E. coli	2.473
E. faecalis	2.44739
K. pneumoniae	2.14379
M. luteus	1.9604
P. aeruginosa	2.5726
S. aureus	2.36928
S. epidermidis	2.49138
S. typhimurium	1.97342
