# Supplementary material for: Sclerotinia sclerotiorum growth and aggressiveness are regulated by a mycoviral REP protein
Source: PLoS Pathog. 2025 Dec 26;21(12):e1013813. doi: 10.1371/journal.ppat.1013813 (PMC12774355; doi:10.1371/journal.ppat.1013813)
Supplement: S3 Table — (XLSX) [file ppat.1013813.s008.xlsx]

## Sheet: Sheet1
Gene	Chr	Start	End	Strand	Length	pCAMBIA_1	pCAMBIA_2	pCAMBIA_3	ssh_CP_1	ssh_CP_2	ssh_CP_3	ssh_REP_1	ssh_REP_2	ssh_REP_3
Total reads						43231954	48864644	42082876	43886946	42309044	42304484	50771868	42879584	42198638
putative capsid protein	KM598382.1	96	1034	+	939	0	0	0	8256	7391	19305	0	0	0
replication-associated protein	KM598382.1	1154	2128	-	975	0	4	0	0	0	0	12289	19729	16461
% of total						0	0	0	0.019	0.017	0.046	0.024	0.046	0.039
