# Supplementary material for: Sclerotinia sclerotiorum growth and aggressiveness are regulated by a mycoviral REP protein
Source: PLoS Pathog. 2025 Dec 26;21(12):e1013813. doi: 10.1371/journal.ppat.1013813 (PMC12774355; doi:10.1371/journal.ppat.1013813)
Supplement: S4 Table — (XLSX) [file ppat.1013813.s009.xlsx]

## Sheet: Sheet1
Name	Primer
P55	5'-GGGGCCCGCTGTTTCCTG
P56	5'-CCCGCGGCGTCGTGACTG
P57	5'-CCCAGTCACGACGCCGCGGGTGATAATTTTCATTTTTTTTGCAAC
P58	5'-GTCTGGATCCAATGATATCCGATCTCTAGAAGAG
P59	5'-GGATATCATTGGATCCAGACAGCCAATTGAAACG
P60	5'-ACTACAAACCAGGCCTGATGCTTTGGTTTAGG
P61	5'-CATCAGGCCTGGTTTGTAGTTTGTGGGTGC
P62	5'-CACAGGAAACAGCGGGCCCCTGTATTATAATCGCTGATGCTATAT
P63	5'-CGGGCCCGCTGTTTCCTG
P64	5'-CCCGCGGCGTCGTGACTG
P65	5'-CCCAGTCACGACGCCGCGGGGGTGAGCCTATTCAGGCC
P66	5'-CCAACAAGATAAATCACTGACCTTTAGAGGCTTAG
P67	5'-TCAGTGATTTATCTTGTTGGGGGGAAGGGG
P68	5'-ACCCCAGCACGTTTAAACGTTAACGTTAACTGG
P69	5'-ACGTTTAAACGTGCTGGGGTATTGGATCATTTTG
P70	5'-CACAGGAAACAGCGGGCCCGAAATGGGATGCAAAAGTCAATTG
P82	5'-GGTTGGATCGATTGTGATGTGATGG
P83	5'-ATGGTAAGCAAGGGCGAGG
P84	5'-GCCCTTGCTTACCATCTTTTCATGCCAATACATAGTAGAA
P85	5'-ACAATCGATCCAACCATGGCATACGCACGTTATCGC
P88	5'-TTGGATCGATTGTGATGTGATGG
P89	5'-CCATGGTTTCCAAGGGTGAGG
P90	5'-CCTTGGAAACCATGGATTGAATTCTACTACTGGCTCTGT
P91	5'-TCACAATCGATCCAAATGACTTTCGACTTCCACGCT
P126	5'-CATCCTCACCATCAGTGGC
P128	5'-GCAACTGCTGTCACAATCC
