# Supplementary material for: Sclerotinia sclerotiorum growth and aggressiveness are regulated by a mycoviral REP protein
Source: PLoS Pathog. 2025 Dec 26;21(12):e1013813. doi: 10.1371/journal.ppat.1013813 (PMC12774355; doi:10.1371/journal.ppat.1013813)
Supplement: S5 Table — (XLSX) [file ppat.1013813.s010.xlsx]

## Sheet: Sheet1
Name	Primer
Ssoah-qF	5'-CCCAATCGTCGAGGACAAGC-3'
Ssoah-qR	5'-TGCCTGCTCCGGTCATGTAA-3'
SsPG5-qF	5'-TCGGCTACGAAGAATGGTCTG-3'
SSPG5-qR	5'-ACTTGGACAGGTGGGTTGAG-3'
Sschs-qF	5'-CAGGTGGAGCTCGAAGTGTT-3'
Sschs-qR	5'-CCCTCTCGTTGACAACAGCT-3'
SsTub-qF	5'-TTGGATTTGCTCCTTTGACCAG-3'
SsTub-qR	5'-AGCGGCCATCATGTTCTTAGG-3'
NbCyp71D20-qF	5'-AAGGTCCACCGCACCATGTCCTTAGAG-3'
NbCyp71D20-qR	5'-AAGAATTCCTTGCCCCTTGAGTACTTGC-3'
NbRBOHB-qF	5'-TTTTCTCTGAGGTTTGCCAGCCACCA-3'
NbRBOHB-qR	5'-GCCTTCATGTTGTTGACAATGTCTTT-3'
NbCTR1-qF	5'-TCAGGACAAACTGACCGAAATA-3'
NbCTR1-qR	5'-TAGTTGACTTCCTCTCTCGAGA-3'
NbEF1a-qF	5'-AAGGTCCAGTATGCCTGGGTGCTTGAC-3'
NbEF1a-qR	5'-AAGAATTCACAGGGACAGTTCCAATACCA-3'
